# Supplementary material for: The Role of the Preanalytical Step for Human Saliva Analysis via Vibrational Spectroscopy
Source: Metabolites. 2023 Mar 8;13(3):393. doi: 10.3390/metabo13030393 (PMC10055013; doi:10.3390/metabo13030393)
Supplement: Supplementary file 1 [file metabolites-13-00393-s001.zip]

Archive with 1 entries (1 files):
- metabolites-2243609-supplementary.pdf
